# Supplementary material for: ﻿Sinocyclocheilusxiejiahuai (Cypriniformes, Cyprinidae), a new cave fish with extremely small population size from western Guizhou, China
Source: Zookeys. 2024 Oct 3;1214:119–41. doi: 10.3897/zookeys.1214.127629 (PMC11467493; doi:10.3897/zookeys.1214.127629)
Supplement: Supplementary material 3 — Uncorrected p-distance (%) between 69 species of the genus Sinocyclocheilus based on mitochondrial genes [file zookeys-1214-119_article-127629__-s003.xlsx]

## Sheet: Sheet1
ID	Species	1	2	3	4	5	6	7	8	9	10	11	12	13	14	15	16	17	18	19	20	21	22	23	24	25	26	27	28	29	30	31	32	33	34	35	36	37	38	39	40	41	42	43	44	45	46	47	48
1	Sinocyclocheilus xiejiahuai sp. nov.
2	Sinocyclocheilus altishoulderus	0.0938967
3	Sinocyclocheilus anatirostris	0.13615	0.107981
4	Sinocyclocheilus angularis	0.100939	0.0164319	0.107981
5	Sinocyclocheilus angularis	0.100939	0.0164319	0.107981	0
6	Sinocyclocheilus angustiporus	0.0586854	0.0915493	0.107981	0.0915493	0.0915493
7	Sinocyclocheilus anophthalmus	0.07277	0.112676	0.131455	0.107981	0.107981	0.0704225
8	Sinocyclocheilus anshuiensis	0.119718	0.110329	0.110329	0.105634	0.105634	0.0915493	0.131455
9	Sinocyclocheilus aquihornes	0.0985915	0.0657277	0.0985915	0.0751174	0.0751174	0.0892019	0.103286	0.112676
10	Sinocyclocheilus bicornutus	0.105634	0.0187793	0.110329	0.0258216	0.0258216	0.0985915	0.119718	0.117371	0.0774648
11	Sinocyclocheilus brevibarbatus	0.0985915	0.00469484	0.107981	0.0164319	0.0164319	0.0962441	0.112676	0.110329	0.0704225	0.0187793
12	Sinocyclocheilus brevifinus	0.119718	0.100939	0.152582	0.0962441	0.0962441	0.105634	0.115023	0.131455	0.110329	0.107981	0.105634
13	Sinocyclocheilus brevis	0.0985915	0.0892019	0.112676	0.0892019	0.0892019	0.07277	0.103286	0.110329	0.0821596	0.0962441	0.0938967	0.105634
14	Sinocyclocheilus convexiforeheadus	0.0962441	0.0633803	0.0915493	0.07277	0.07277	0.0868545	0.100939	0.105634	0.00704225	0.0751174	0.0680751	0.112676	0.0798122
15	Sinocyclocheilus cyphotergous	0.100939	0.0985915	0.122066	0.0985915	0.0985915	0.0985915	0.110329	0.126761	0.110329	0.100939	0.103286	0.119718	0.0915493	0.107981
16	Sinocyclocheilus donglanensis	0.105634	0.100939	0.115023	0.0962441	0.0962441	0.084507	0.107981	0.122066	0.0892019	0.103286	0.100939	0.115023	0.0117371	0.0868545	0.0985915
17	Sinocyclocheilus furcodorsalis	0.110329	0.0539906	0.0774648	0.0539906	0.0539906	0.100939	0.126761	0.119718	0.0868545	0.0633803	0.0492958	0.129108	0.107981	0.084507	0.105634	0.110329
18	Sinocyclocheilus gracilicaudatus	0.105634	0.0962441	0.119718	0.0962441	0.0962441	0.0798122	0.105634	0.117371	0.0892019	0.103286	0.100939	0.110329	0.00704225	0.0868545	0.0938967	0.00938967	0.115023
19	Sinocyclocheilus grahami	0.0774648	0.119718	0.129108	0.110329	0.110329	0.0633803	0.056338	0.119718	0.117371	0.119718	0.119718	0.122066	0.110329	0.115023	0.107981	0.115023	0.119718	0.115023
20	Sinocyclocheilus guanyangensis	0.131455	0.110329	0.147887	0.105634	0.105634	0.112676	0.124413	0.131455	0.115023	0.112676	0.115023	0.0164319	0.112676	0.117371	0.122066	0.117371	0.133803	0.117371	0.126761
21	Sinocyclocheilus guilinensis	0.138498	0.117371	0.152582	0.112676	0.112676	0.133803	0.124413	0.159624	0.122066	0.122066	0.112676	0.0704225	0.124413	0.124413	0.131455	0.129108	0.131455	0.126761	0.129108	0.0821596
22	Sinocyclocheilus guishanensis	0.056338	0.0915493	0.126761	0.0915493	0.0915493	0.0610329	0.0704225	0.117371	0.0915493	0.0938967	0.0915493	0.122066	0.0962441	0.084507	0.0915493	0.0985915	0.0938967	0.103286	0.07277	0.126761	0.150235
23	Sinocyclocheilus huangtianensis	0.126761	0.107981	0.14554	0.103286	0.103286	0.107981	0.122066	0.133803	0.112676	0.110329	0.112676	0.00704225	0.112676	0.115023	0.117371	0.117371	0.126761	0.117371	0.119718	0.0140845	0.0774648	0.124413
24	Sinocyclocheilus huaningensis	0.056338	0.084507	0.124413	0.0892019	0.0892019	0.056338	0.0657277	0.107981	0.0868545	0.0938967	0.084507	0.117371	0.0892019	0.0798122	0.0868545	0.100939	0.0985915	0.0962441	0.0680751	0.126761	0.140845	0.0187793	0.124413
25	Sinocyclocheilus huanjiangensis	0.0985915	0.0892019	0.112676	0.0892019	0.0892019	0.07277	0.103286	0.110329	0.0821596	0.0962441	0.0938967	0.105634	0	0.0798122	0.0915493	0.0117371	0.107981	0.00704225	0.110329	0.112676	0.124413	0.0962441	0.112676	0.0892019
26	Sinocyclocheilus hugeibarbus	0.105634	0.100939	0.115023	0.0962441	0.0962441	0.084507	0.107981	0.122066	0.0892019	0.103286	0.100939	0.115023	0.0117371	0.0868545	0.0985915	0	0.110329	0.00938967	0.115023	0.117371	0.129108	0.0985915	0.117371	0.100939	0.0117371
27	Sinocyclocheilus huizeensis	0.0704225	0.122066	0.131455	0.112676	0.112676	0.0633803	0.0539906	0.124413	0.115023	0.124413	0.122066	0.117371	0.112676	0.112676	0.105634	0.117371	0.124413	0.117371	0.0211268	0.124413	0.129108	0.0704225	0.115023	0.0704225	0.112676	0.117371
28	Sinocyclocheilus hyalinus	0.0938967	0.0516432	0.107981	0.0492958	0.0492958	0.0915493	0.100939	0.110329	0.0798122	0.0657277	0.056338	0.0915493	0.0938967	0.0774648	0.0938967	0.100939	0.07277	0.100939	0.115023	0.103286	0.122066	0.0868545	0.0985915	0.084507	0.0938967	0.100939	0.107981
29	Sinocyclocheilus jii	0.131455	0.110329	0.147887	0.105634	0.105634	0.112676	0.124413	0.131455	0.115023	0.112676	0.115023	0.0164319	0.112676	0.117371	0.122066	0.117371	0.133803	0.117371	0.126761	0	0.0821596	0.126761	0.0140845	0.126761	0.112676	0.117371	0.124413	0.103286
30	Sinocyclocheilus jiuxuensis	0.100939	0.00704225	0.110329	0.0140845	0.0140845	0.0938967	0.110329	0.112676	0.07277	0.0211268	0.00704225	0.0985915	0.0915493	0.0704225	0.0962441	0.0985915	0.0516432	0.0985915	0.117371	0.107981	0.110329	0.0938967	0.105634	0.0915493	0.0915493	0.0985915	0.119718	0.0539906	0.107981
31	Sinocyclocheilus lateristriatus	0.0187793	0.0892019	0.126761	0.0962441	0.0962441	0.0586854	0.07277	0.110329	0.0938967	0.100939	0.0938967	0.124413	0.0985915	0.0915493	0.105634	0.105634	0.100939	0.105634	0.07277	0.133803	0.143192	0.0516432	0.126761	0.0516432	0.0985915	0.105634	0.0751174	0.0985915	0.133803	0.0962441
32	Sinocyclocheilus lingyunensis	0.107981	0.103286	0.117371	0.0985915	0.0985915	0.0868545	0.110329	0.119718	0.0915493	0.105634	0.103286	0.117371	0.0140845	0.0892019	0.100939	0.00234742	0.112676	0.0117371	0.117371	0.119718	0.131455	0.0962441	0.119718	0.0985915	0.0140845	0.00234742	0.119718	0.103286	0.119718	0.100939	0.107981
33	Sinocyclocheilus longibarbatus	0.100939	0.0962441	0.119718	0.0962441	0.0962441	0.0751174	0.103286	0.112676	0.0868545	0.103286	0.100939	0.107981	0.00704225	0.084507	0.0892019	0.0140845	0.115023	0.00469484	0.112676	0.115023	0.129108	0.0985915	0.115023	0.0915493	0.00704225	0.0140845	0.115023	0.100939	0.115023	0.0985915	0.100939	0.0164319
34	Sinocyclocheilus longihornes	0.0962441	0.0446009	0.117371	0.0516432	0.0516432	0.0821596	0.103286	0.100939	0.0774648	0.0516432	0.0446009	0.107981	0.0938967	0.0751174	0.0915493	0.100939	0.0751174	0.100939	0.107981	0.119718	0.124413	0.084507	0.115023	0.0821596	0.0938967	0.100939	0.100939	0.0539906	0.119718	0.0469484	0.0962441	0.103286	0.0962441
35	Sinocyclocheilus longshnaensis	0.107981	0.100939	0.122066	0.0962441	0.0962441	0.0915493	0.107981	0.084507	0.107981	0.103286	0.105634	0.115023	0.0751174	0.105634	0.110329	0.0868545	0.126761	0.0821596	0.117371	0.126761	0.138498	0.112676	0.122066	0.103286	0.0751174	0.0868545	0.107981	0.0985915	0.126761	0.103286	0.105634	0.0892019	0.0821596	0.0985915
36	Sinocyclocheilus macrocephalus	0.0516432	0.0821596	0.122066	0.0868545	0.0868545	0.0516432	0.0704225	0.107981	0.0868545	0.0938967	0.0868545	0.112676	0.0915493	0.0798122	0.0915493	0.0985915	0.0962441	0.0985915	0.07277	0.122066	0.14554	0.0140845	0.115023	0.0140845	0.0915493	0.0985915	0.0704225	0.0821596	0.122066	0.0892019	0.0422535	0.0962441	0.0938967	0.084507	0.107981
37	Sinocyclocheilus macrolepis	0.131455	0.112676	0.140845	0.112676	0.112676	0.117371	0.117371	0.14554	0.112676	0.115023	0.112676	0.147887	0.119718	0.110329	0.117371	0.126761	0.13615	0.124413	0.129108	0.152582	0.152582	0.0962441	0.150235	0.103286	0.119718	0.126761	0.124413	0.129108	0.152582	0.110329	0.122066	0.124413	0.119718	0.110329	0.138498	0.100939
38	Sinocyclocheilus macrophthalmus	0.110329	0.100939	0.119718	0.0962441	0.0962441	0.0985915	0.107981	0.126761	0.0892019	0.0985915	0.100939	0.112676	0.0305164	0.0868545	0.103286	0.028169	0.105634	0.0328638	0.117371	0.124413	0.122066	0.0985915	0.119718	0.100939	0.0305164	0.028169	0.119718	0.0915493	0.124413	0.0985915	0.110329	0.0305164	0.0328638	0.0962441	0.0938967	0.0985915	0.129108
39	Sinocyclocheilus maculatus	0.0821596	0.115023	0.140845	0.115023	0.115023	0.0798122	0.00938967	0.140845	0.107981	0.126761	0.115023	0.124413	0.112676	0.105634	0.117371	0.117371	0.129108	0.115023	0.0657277	0.133803	0.124413	0.0798122	0.131455	0.0751174	0.112676	0.117371	0.0633803	0.110329	0.133803	0.112676	0.0821596	0.119718	0.112676	0.112676	0.117371	0.0798122	0.124413	0.117371
40	Sinocyclocheilus maitianheensis	0.0751174	0.115023	0.133803	0.110329	0.110329	0.07277	0.00234742	0.129108	0.105634	0.122066	0.115023	0.117371	0.105634	0.103286	0.112676	0.110329	0.129108	0.107981	0.0586854	0.126761	0.126761	0.0680751	0.124413	0.0633803	0.105634	0.110329	0.056338	0.103286	0.126761	0.112676	0.0751174	0.107981	0.105634	0.105634	0.110329	0.0680751	0.115023	0.110329	0.0117371
41	Sinocyclocheilus malacopterus	0.0539906	0.0821596	0.112676	0.0868545	0.0868545	0.0516432	0.0657277	0.110329	0.084507	0.0938967	0.0868545	0.124413	0.0962441	0.0821596	0.0962441	0.103286	0.0938967	0.103286	0.0704225	0.133803	0.138498	0.0352113	0.126761	0.0352113	0.0962441	0.103286	0.0657277	0.0821596	0.133803	0.0892019	0.0446009	0.100939	0.0985915	0.0798122	0.103286	0.0258216	0.110329	0.107981	0.0751174	0.0633803
42	Sinocyclocheilus mashanensis	0.0962441	0.00234742	0.110329	0.0140845	0.0140845	0.0938967	0.115023	0.112676	0.0680751	0.0211268	0.00704225	0.0985915	0.0915493	0.0657277	0.100939	0.103286	0.056338	0.0985915	0.122066	0.107981	0.115023	0.0938967	0.105634	0.0868545	0.0915493	0.103286	0.124413	0.0492958	0.107981	0.00938967	0.0915493	0.105634	0.0985915	0.0469484	0.103286	0.084507	0.115023	0.103286	0.117371	0.117371	0.084507
43	Sinocyclocheilus microphthalmus	0.100939	0.0211268	0.110329	0.0187793	0.0187793	0.0985915	0.115023	0.117371	0.0821596	0.0305164	0.0211268	0.107981	0.0915493	0.0798122	0.0962441	0.0985915	0.0610329	0.0985915	0.122066	0.117371	0.119718	0.0985915	0.115023	0.0962441	0.0915493	0.0985915	0.124413	0.0586854	0.117371	0.0187793	0.100939	0.100939	0.0985915	0.056338	0.103286	0.0938967	0.115023	0.0985915	0.122066	0.117371	0.0938967	0.0234742
44	Sinocyclocheilus microphthalmus1	0.112676	0.107981	0.0962441	0.0985915	0.0985915	0.0985915	0.110329	0.0938967	0.103286	0.110329	0.103286	0.124413	0.110329	0.100939	0.119718	0.112676	0.0985915	0.115023	0.119718	0.133803	0.147887	0.105634	0.131455	0.105634	0.110329	0.112676	0.119718	0.0868545	0.133803	0.105634	0.107981	0.115023	0.110329	0.107981	0.110329	0.105634	0.143192	0.112676	0.119718	0.112676	0.110329	0.105634	0.110329
45	Sinocyclocheilus multipunctatus	0.0985915	0.0962441	0.124413	0.0962441	0.0962441	0.0962441	0.110329	0.129108	0.112676	0.0985915	0.100939	0.126761	0.0892019	0.110329	0.00704225	0.0962441	0.107981	0.0915493	0.110329	0.129108	0.138498	0.0892019	0.124413	0.084507	0.0892019	0.0962441	0.107981	0.100939	0.129108	0.0938967	0.103286	0.0985915	0.0868545	0.0938967	0.110329	0.0892019	0.117371	0.105634	0.117371	0.112676	0.0938967	0.0985915	0.0938967	0.122066
46	Sinocyclocheilus oxycephalus	0.0516432	0.0821596	0.122066	0.0868545	0.0868545	0.0516432	0.0657277	0.107981	0.0821596	0.0892019	0.0868545	0.112676	0.0868545	0.0751174	0.0821596	0.0985915	0.0962441	0.0938967	0.0680751	0.117371	0.14554	0.00938967	0.115023	0.00938967	0.0868545	0.0985915	0.0657277	0.0821596	0.117371	0.0892019	0.0469484	0.0962441	0.0892019	0.0798122	0.103286	0.00938967	0.0962441	0.0985915	0.0751174	0.0633803	0.0305164	0.084507	0.0938967	0.105634	0.0798122
47	Sinocyclocheilus punctatus1	0.0985915	0.0962441	0.124413	0.0915493	0.0915493	0.0962441	0.105634	0.129108	0.112676	0.0938967	0.0962441	0.126761	0.0938967	0.110329	0.0117371	0.0962441	0.103286	0.0962441	0.105634	0.129108	0.138498	0.084507	0.124413	0.084507	0.0938967	0.0962441	0.103286	0.100939	0.129108	0.0892019	0.0985915	0.0985915	0.0915493	0.0892019	0.107981	0.0892019	0.112676	0.105634	0.112676	0.107981	0.0938967	0.0985915	0.0938967	0.117371	0.00938967	0.0798122
48	Sinocyclocheilus purpureus	0.056338	0.0915493	0.112676	0.0962441	0.0962441	0.056338	0.0657277	0.117371	0.0774648	0.0985915	0.0962441	0.122066	0.0868545	0.0704225	0.0915493	0.0892019	0.110329	0.0938967	0.0774648	0.126761	0.131455	0.0446009	0.124413	0.0446009	0.0868545	0.0892019	0.0751174	0.0868545	0.126761	0.0985915	0.056338	0.0915493	0.0892019	0.0868545	0.103286	0.0399061	0.112676	0.0985915	0.0751174	0.0680751	0.0446009	0.0938967	0.103286	0.110329	0.0892019	0.0399061	0.0892019
49	Sinocyclocheilus purpureus1	0.056338	0.0915493	0.107981	0.0962441	0.0962441	0.056338	0.0657277	0.112676	0.0774648	0.0985915	0.0962441	0.122066	0.0868545	0.0704225	0.0915493	0.0892019	0.105634	0.0938967	0.0774648	0.126761	0.131455	0.0446009	0.124413	0.0446009	0.0868545	0.0892019	0.0751174	0.0868545	0.126761	0.0985915	0.056338	0.0915493	0.0892019	0.0868545	0.0985915	0.0399061	0.112676	0.0985915	0.0751174	0.0680751	0.0446009	0.0938967	0.103286	0.105634	0.0892019	0.0399061	0.0892019	0.00469484
50	Sinocyclocheilus qiubeiensis	0.0539906	0.0892019	0.110329	0.0938967	0.0938967	0.0539906	0.0633803	0.115023	0.0751174	0.0962441	0.0938967	0.119718	0.084507	0.0680751	0.0892019	0.0868545	0.107981	0.0915493	0.0751174	0.124413	0.129108	0.0422535	0.122066	0.0422535	0.084507	0.0868545	0.07277	0.084507	0.124413	0.0962441	0.0539906	0.0892019	0.0868545	0.084507	0.100939	0.0375587	0.110329	0.0962441	0.07277	0.0657277	0.0422535	0.0915493	0.100939	0.107981	0.0868545	0.0375587	0.0868545	0.00234742
51	Sinocyclocheilus qiubeiensis1	0.056338	0.0915493	0.107981	0.0962441	0.0962441	0.056338	0.0657277	0.112676	0.0774648	0.0985915	0.0962441	0.122066	0.0868545	0.0704225	0.0915493	0.0892019	0.105634	0.0938967	0.0774648	0.126761	0.131455	0.0446009	0.124413	0.0446009	0.0868545	0.0892019	0.0751174	0.0868545	0.126761	0.0985915	0.056338	0.0915493	0.0892019	0.0868545	0.0985915	0.0399061	0.112676	0.0985915	0.0751174	0.0680751	0.0446009	0.0938967	0.103286	0.105634	0.0892019	0.0399061	0.0892019	0.00469484
52	Sinocyclocheilus qujingensis	0.0305164	0.0985915	0.129108	0.100939	0.100939	0.0586854	0.0633803	0.112676	0.0892019	0.110329	0.103286	0.112676	0.0985915	0.0868545	0.103286	0.105634	0.112676	0.105634	0.0633803	0.122066	0.131455	0.0492958	0.115023	0.0492958	0.0985915	0.105634	0.0610329	0.0985915	0.122066	0.105634	0.0258216	0.107981	0.100939	0.0962441	0.0985915	0.0399061	0.117371	0.110329	0.07277	0.0657277	0.0399061	0.100939	0.110329	0.112676	0.100939	0.0446009	0.100939	0.0492958
53	Sinocyclocheilus rhinocerous	0.0985915	0.0422535	0.112676	0.0492958	0.0492958	0.100939	0.105634	0.110329	0.0751174	0.056338	0.0469484	0.115023	0.0938967	0.0774648	0.103286	0.105634	0.0774648	0.100939	0.110329	0.124413	0.126761	0.0962441	0.122066	0.0892019	0.0938967	0.105634	0.107981	0.0610329	0.124413	0.0492958	0.0938967	0.107981	0.100939	0.0446009	0.0892019	0.0915493	0.119718	0.100939	0.115023	0.107981	0.0868545	0.0446009	0.0586854	0.112676	0.105634	0.0868545	0.105634	0.0938967
54	Sinocyclocheilus ronganensis	0.112676	0.105634	0.115023	0.110329	0.110329	0.107981	0.115023	0.119718	0.0868545	0.103286	0.110329	0.13615	0.110329	0.084507	0.0985915	0.110329	0.112676	0.112676	0.129108	0.13615	0.152582	0.0868545	0.133803	0.0962441	0.110329	0.110329	0.126761	0.112676	0.13615	0.112676	0.107981	0.107981	0.110329	0.100939	0.124413	0.0915493	0.112676	0.115023	0.124413	0.112676	0.0892019	0.107981	0.110329	0.112676	0.0985915	0.0868545	0.100939	0.0938967
55	Sinocyclocheilus sanxiaensis	0.107981	0.105634	0.119718	0.105634	0.105634	0.100939	0.119718	0.129108	0.122066	0.107981	0.110329	0.13615	0.0985915	0.119718	0.0164319	0.105634	0.103286	0.100939	0.115023	0.138498	0.147887	0.0985915	0.129108	0.0938967	0.0985915	0.105634	0.112676	0.110329	0.138498	0.103286	0.107981	0.107981	0.0962441	0.103286	0.115023	0.0938967	0.126761	0.115023	0.126761	0.122066	0.0938967	0.107981	0.103286	0.126761	0.00938967	0.0892019	0.0187793	0.0985915
56	Sinocyclocheilus simengensis	0.0962441	0.0117371	0.110329	0.0140845	0.0140845	0.0892019	0.105634	0.112676	0.0680751	0.0258216	0.0117371	0.103286	0.0868545	0.0704225	0.100939	0.0938967	0.0516432	0.0938967	0.112676	0.112676	0.115023	0.0938967	0.110329	0.0915493	0.0868545	0.0938967	0.115023	0.0539906	0.112676	0.00938967	0.0915493	0.0962441	0.0938967	0.0516432	0.0985915	0.0892019	0.115023	0.0938967	0.107981	0.107981	0.084507	0.0140845	0.0187793	0.105634	0.0985915	0.0892019	0.0938967	0.0938967
57	Sinocyclocheilus tianlinensis	0.126761	0.107981	0.0140845	0.107981	0.107981	0.103286	0.13615	0.110329	0.0985915	0.110329	0.107981	0.147887	0.107981	0.0915493	0.122066	0.115023	0.0633803	0.115023	0.129108	0.147887	0.147887	0.117371	0.14554	0.115023	0.107981	0.115023	0.131455	0.107981	0.147887	0.110329	0.117371	0.117371	0.115023	0.117371	0.126761	0.112676	0.140845	0.115023	0.14554	0.138498	0.110329	0.110329	0.110329	0.0962441	0.124413	0.112676	0.124413	0.112676
58	Sinocyclocheilus tianlinensis	0.126761	0.107981	0.0140845	0.107981	0.107981	0.103286	0.13615	0.110329	0.0985915	0.110329	0.107981	0.147887	0.107981	0.0915493	0.122066	0.115023	0.0633803	0.115023	0.129108	0.147887	0.147887	0.117371	0.14554	0.115023	0.107981	0.115023	0.131455	0.107981	0.147887	0.110329	0.117371	0.117371	0.115023	0.117371	0.126761	0.112676	0.140845	0.115023	0.14554	0.138498	0.110329	0.110329	0.110329	0.0962441	0.124413	0.112676	0.124413	0.112676
59	Sinocyclocheilus tingi	0.0868545	0.133803	0.138498	0.124413	0.124413	0.0704225	0.0633803	0.13615	0.122066	0.13615	0.133803	0.133803	0.115023	0.119718	0.117371	0.119718	0.140845	0.119718	0.0375587	0.13615	0.13615	0.0821596	0.131455	0.0821596	0.115023	0.119718	0.0258216	0.124413	0.13615	0.131455	0.0821596	0.122066	0.117371	0.117371	0.119718	0.0821596	0.133803	0.131455	0.07277	0.0657277	0.0774648	0.13615	0.13615	0.131455	0.115023	0.0774648	0.105634	0.0821596
60	Sinocyclocheilus wenshanensis	0.056338	0.0915493	0.112676	0.0962441	0.0962441	0.056338	0.0657277	0.117371	0.0774648	0.0985915	0.0962441	0.122066	0.0868545	0.0704225	0.0915493	0.0892019	0.110329	0.0938967	0.0774648	0.126761	0.126761	0.0446009	0.124413	0.0446009	0.0868545	0.0892019	0.0751174	0.0868545	0.126761	0.0985915	0.056338	0.0915493	0.0892019	0.0868545	0.103286	0.0399061	0.112676	0.0985915	0.0751174	0.0680751	0.0446009	0.0938967	0.103286	0.110329	0.0892019	0.0399061	0.0892019	0.00469484
61	Sinocyclocheilus wenshanensis	0.056338	0.0915493	0.112676	0.0962441	0.0962441	0.056338	0.0657277	0.117371	0.0774648	0.0985915	0.0962441	0.122066	0.0868545	0.0704225	0.0915493	0.0892019	0.110329	0.0938967	0.0774648	0.126761	0.126761	0.0446009	0.124413	0.0446009	0.0868545	0.0892019	0.0751174	0.0868545	0.126761	0.0985915	0.056338	0.0915493	0.0892019	0.0868545	0.103286	0.0399061	0.112676	0.0985915	0.0751174	0.0680751	0.0446009	0.0938967	0.103286	0.110329	0.0892019	0.0399061	0.0892019	0.00469484
62	Sinocyclocheilus wumengshanensis	0.0774648	0.110329	0.119718	0.110329	0.110329	0.0610329	0.056338	0.119718	0.105634	0.117371	0.115023	0.119718	0.105634	0.0985915	0.107981	0.115023	0.124413	0.110329	0.0375587	0.129108	0.133803	0.07277	0.122066	0.0633803	0.105634	0.115023	0.0352113	0.107981	0.129108	0.112676	0.07277	0.117371	0.107981	0.107981	0.110329	0.0633803	0.119718	0.119718	0.0657277	0.0586854	0.0633803	0.112676	0.117371	0.112676	0.107981	0.0633803	0.107981	0.0633803
63	Sinocyclocheilus xichouensis	0.0751174	0.117371	0.126761	0.107981	0.107981	0.0610329	0.0539906	0.117371	0.115023	0.117371	0.117371	0.122066	0.112676	0.112676	0.105634	0.117371	0.117371	0.117371	0.00234742	0.126761	0.129108	0.0704225	0.119718	0.0657277	0.112676	0.117371	0.0187793	0.112676	0.126761	0.115023	0.0704225	0.119718	0.115023	0.105634	0.115023	0.0704225	0.126761	0.119718	0.0633803	0.056338	0.0680751	0.119718	0.119718	0.117371	0.107981	0.0657277	0.103286	0.0751174
64	Sinocyclocheilus xingyiensis	0.0962441	0.00704225	0.105634	0.0140845	0.0140845	0.0892019	0.110329	0.107981	0.0680751	0.0117371	0.00704225	0.0985915	0.0868545	0.0657277	0.0985915	0.0938967	0.056338	0.0938967	0.117371	0.107981	0.115023	0.0892019	0.105634	0.0868545	0.0868545	0.0938967	0.119718	0.0539906	0.107981	0.00938967	0.0915493	0.0962441	0.0938967	0.0399061	0.0985915	0.084507	0.110329	0.0938967	0.117371	0.112676	0.084507	0.00938967	0.0187793	0.100939	0.0962441	0.084507	0.0915493	0.0892019
65	Sinocyclocheilus xunlensis	0.103286	0.0938967	0.117371	0.0938967	0.0938967	0.0774648	0.105634	0.115023	0.0868545	0.100939	0.0985915	0.110329	0.00938967	0.084507	0.0915493	0.0164319	0.112676	0.00704225	0.115023	0.117371	0.126761	0.100939	0.117371	0.0938967	0.00938967	0.0164319	0.117371	0.0985915	0.117371	0.0962441	0.103286	0.0187793	0.00704225	0.0985915	0.084507	0.0962441	0.122066	0.0305164	0.115023	0.107981	0.100939	0.0962441	0.0962441	0.112676	0.0892019	0.0915493	0.0938967	0.0962441
66	Sinocyclocheilus yangzongensis	0.0798122	0.105634	0.112676	0.105634	0.105634	0.056338	0.0751174	0.107981	0.100939	0.107981	0.110329	0.133803	0.100939	0.0938967	0.100939	0.103286	0.107981	0.107981	0.0915493	0.129108	0.159624	0.0704225	0.126761	0.0751174	0.100939	0.103286	0.0892019	0.103286	0.129108	0.107981	0.0751174	0.105634	0.103286	0.100939	0.117371	0.0657277	0.119718	0.117371	0.0798122	0.0774648	0.0680751	0.107981	0.112676	0.112676	0.0985915	0.0657277	0.0985915	0.0610329
67	Sinocyclocheilus yimenensis	0.07277	0.119718	0.133803	0.105634	0.105634	0.0610329	0.0539906	0.126761	0.117371	0.122066	0.119718	0.115023	0.110329	0.115023	0.107981	0.115023	0.126761	0.115023	0.028169	0.122066	0.126761	0.0680751	0.112676	0.0680751	0.110329	0.115023	0.0117371	0.105634	0.122066	0.117371	0.07277	0.117371	0.112676	0.103286	0.107981	0.0680751	0.124413	0.122066	0.0633803	0.056338	0.0633803	0.117371	0.122066	0.117371	0.105634	0.0633803	0.100939	0.07277
68	Sinocyclocheilus yishanensis	0.110329	0.110329	0.124413	0.100939	0.100939	0.0985915	0.110329	0.117371	0.103286	0.112676	0.110329	0.110329	0.0352113	0.100939	0.0985915	0.0375587	0.110329	0.0422535	0.112676	0.119718	0.119718	0.0938967	0.117371	0.0962441	0.0352113	0.0375587	0.115023	0.105634	0.119718	0.107981	0.105634	0.0399061	0.0422535	0.115023	0.0962441	0.0938967	0.122066	0.0422535	0.119718	0.112676	0.105634	0.112676	0.107981	0.117371	0.100939	0.0938967	0.100939	0.0962441
69	Sinocyclocheilus zhenfengensis	0.105634	0.0258216	0.115023	0.0234742	0.0234742	0.103286	0.119718	0.122066	0.0868545	0.0352113	0.0258216	0.112676	0.0962441	0.084507	0.100939	0.103286	0.0657277	0.103286	0.126761	0.122066	0.124413	0.103286	0.119718	0.100939	0.0962441	0.103286	0.129108	0.0633803	0.122066	0.0234742	0.105634	0.105634	0.103286	0.056338	0.107981	0.0985915	0.119718	0.0985915	0.126761	0.122066	0.0985915	0.028169	0.00469484	0.115023	0.0985915	0.0985915	0.0985915	0.107981
[truncated: 21 more columns]
